# Supplementary material for: Demographic analysis of continuous-time life-history models
Source: Ecol Lett. 2008 Jan;11(1):1–15. doi: 10.1111/j.1461-0248.2007.01121.x (PMC2228373; doi:10.1111/j.1461-0248.2007.01121.x)
Supplement: Appendix S1 — MATLAB code to compute the population growth rate. [file ele0011-0001-SD1.m]

function [out, L] = popgrowthrate(problem, Env, guess)
% Computes the population growth rate of a continuous-time life-history
% model
%
% The script implements a simple Newton iteration scheme, which is
% guaranteed to converge if the equation has only a single unknown and
% the defining equation is monotonously decreasing in it
%

% Get the problem specific parts
uopts    = problem{1}(Env);
pars     = problem{2}(Env);
init     = problem{3}(Env, pars);
lifespan = problem{4}(Env, pars);
difeq    = problem{5};
finaleq  = problem{6};

% Some numerical settings
TolX    = uopts(1);
JacStep = uopts(2);

% Set options for ODE solver
optode = [];
optode = odeset(optode, 'RelTol', uopts(4));
optode = odeset(optode, 'AbsTol', uopts(5));
optode = odeset(optode, 'Events', problem{7});

% Debugging mode
debug = uopts(6);

% Define which ODE solver to use: 
% ode45  is for non-stiff problems and medium accuracy
% ode113 is for non-stiff problems and high accuracy
% ode15s is for stiff problems and medium accuracy
%
odesolver = @ode113;

% Maximum number of steps in the Newton iteration
MaxIter = 25;

% Define the function to compute the right-hand side of the equation
% determining the population growth rate
function [rhs L] = equation(val)
    [t, y] = odesolver(difeq, lifespan, init, optode, Env, val, pars);
    L      = finaleq(t, y, Env, val, pars);
    LminI  = L - eye(length(L));
    rhs    = det(LminI);
end

pgr  = guess;
RHS  = equation(pgr);
step = 1;
NotConverged = (abs(RHS) > TolX);

if (debug > 0)
    s = sprintf('    Iteration: %d Value: %G  RHS: %G', step, pgr, RHS);
    disp(s);
end

% Here we implement a simple Newton iteration loop
while ((step < MaxIter) && NotConverged)
    old = pgr;

    hh  = JacStep*abs(pgr);
    hh  = max(hh, JacStep);

    pgr  = old+hh;
    tmpH = equation(pgr);

    dLdlambda = (tmpH - RHS)/(hh);
    
    pgr  = old - RHS/dLdlambda;
    RHS  = equation(pgr);
    step = step + 1;
    NotConverged = (abs(RHS) > TolX);

    if (debug > 0)
        s = sprintf('    Iteration: %d Value: %G  RHS: %G', step, pgr, RHS);
        disp(s);
    end
end

% In case of no convergence, try to locate the root once more using
% the built-in fzero
if (NotConverged)
    s = sprintf('\n\nNo convergence after Newton iteration, trying fzero()');
    disp(s);
    
    % Set options for fzero
    optfzero = [];
    optfzero = optimset(optfzero, 'TolX', TolX);
    optfzero = optimset(optfzero, 'Display', 'iter');

    [pgr, RHS, exitflag]  = fzero(@equation, guess, optfzero);

    NotConverged = (exitflag < 0);
end

if (NotConverged)
    warning('No convergence')
    out = NaN;
    L   = NaN;
else
    [RHS L] = equation(pgr);
    s = sprintf('Env: %G  Growth rate: %G  RHS: %G  Steps: %d', Env, pgr, RHS, step);
    disp(s);
    out  = pgr;
end

end
