# Supplementary material for: Demographic analysis of continuous-time life-history models
Source: Ecol Lett. 2008 Jan;11(1):1–15. doi: 10.1111/j.1461-0248.2007.01121.x (PMC2228373; doi:10.1111/j.1461-0248.2007.01121.x)
Supplement: Appendix S2 — MATLAB code to compute the sensitivity of the population growth rate to all model parameters. [file ele0011-0001-SD2.m]

function out = sensitivity(problem, Env, pgr)
% Computes the sensitivity of the population growth rate to all parameters

% Get the problem specific parts
uopts    = problem{1}(Env);
pars     = problem{2}(Env);
init     = problem{3}(Env, pars);
lifespan = problem{4}(Env, pars);
difeq    = problem{5};
finaleq  = problem{6};

% Some numerical settings
TolX    = uopts(1);
JacStep = uopts(2);
ParStep = uopts(3);

% Set options for ODE solver
optode = [];
optode = odeset(optode, 'RelTol', uopts(4));
optode = odeset(optode, 'AbsTol', uopts(5));
optode = odeset(optode, 'Events', problem{7});

% Define which ODE solver to use: 
% ode45  is for non-stiff problems and medium accuracy
% ode113 is for non-stiff problems and high accuracy
% ode15s is for stiff problems and medium accuracy
%
odesolver = @ode113;

% Compute the derivative with respect to the population growth rate

old = pgr;
hh  = JacStep*abs(pgr);
hh  = max(hh, JacStep);

pgr    = old + 0.5*hh;
[t, y] = odesolver(difeq, lifespan, init, optode, Env, pgr, pars);
Lhigh  = finaleq(t, y, Env, pgr, pars);

pgr    = old - 0.5*hh;
[t, y] = odesolver(difeq, lifespan, init, optode, Env, pgr, pars);
Llow   = finaleq(t, y, Env, pgr, pars);
pgr    = old;

if (length(Lhigh) >= 2)
    [t, y]  = odesolver(difeq, lifespan, init, optode, Env, pgr, pars);
    L       = finaleq(t, y, Env, pgr, pars);
    adjL    = adj(L);

    % Here we use Jacobi's formula to determine the derivative:
    %
    % d/dx det(A) = tr(adj(a) d/dx A)
    dLdlambda = trace(adjL*((Lhigh - Llow)/hh));
else
    dLdlambda = (Lhigh - Llow)/hh;
end

% Compute the derivative with respect to the parameter with index parnr

out = [];
for parnr = 1:length(pars)
    old = pars(parnr);
    hh  = ParStep*abs(old);
    hh  = max(hh, ParStep);

    pars(parnr) = old + 0.5*hh;
    [t, y]      = odesolver(difeq, lifespan, init, optode, Env, pgr, pars);
    Lhigh       = finaleq(t, y, Env, pgr, pars);

    pars(parnr) = old - 0.5*hh;
    [t, y]      = odesolver(difeq, lifespan, init, optode, Env, pgr, pars);
    Llow        = finaleq(t, y, Env, pgr, pars);

    pars(parnr) = old;

    if (length(Lhigh) >= 2)
        % Here we use Jacobi's formula to determine the derivative:
        %
        % d/dx det(A) = tr(adj(a) d/dx A)
        dLdpar = trace(adjL*((Lhigh - Llow)/hh));
    else
        dLdpar = (Lhigh - Llow)/hh;
    end

    out  = [out, -dLdpar/dLdlambda];
end

%-------------------------------------------------------------------------

function B = adj(A)

% This finds the adjugate (adjoint) of square matrix A,
% and is valid even if A is singular or complex-valued.
% With u, s, and v obtained from [u,s,v] = svd(A), it
% makes use of the identity adj(A) = det(u*v')*v*adj(s)*u',
% which holds even if A and s are singular.  The expression,
% diag(prod(reshape(s0(ix),n-1,n),1)), accomplishes the
% evaluation of adj(s), each of whose diagonal elements
% is the product of all but one of the diagonal elements
% of s.  This requires that A be n x n where n >= 2.
% Roger Stafford - 10/18/06
%
% File adj.m downloaded from the Mathworks
%
[m,n] = size(A);
if (m ~= n) | (n < 2)
 error('Matrix A should be size n x n with n >= 2.')
end
[u,s,v] = svd(A);
s0 = diag(s);
ix = toeplitz(ones(n-1,1),[1 zeros(1,n-1)]) ...
     + repmat((1:n-1)',1,n);
B = det(u*v')*v*diag(prod(reshape(s0(ix),n-1,n),1))*u';

%-------------------------------------------------------------------------
