# Supplementary material for: Demographic analysis of continuous-time life-history models
Source: Ecol Lett. 2008 Jan;11(1):1–15. doi: 10.1111/j.1461-0248.2007.01121.x (PMC2228373; doi:10.1111/j.1461-0248.2007.01121.x)
Supplement: Appendix S3 — MATLAB code to compute the entire life history as a function of individual age for computation of the stable age distribution and the reproductive value as a function of age. [file ele0011-0001-SD3.m]

function [age, stable] = agedist(problem, Env, pgr)
% Compute the stable age distribution

% Get the problem specific parts
uopts    = problem{1}(Env);
pars     = problem{2}(Env);
init     = problem{3}(Env, pars);
lifespan = problem{4}(Env, pars);
difeq    = problem{5};
finaleq  = problem{6};

% Some numerical settings
TolX    = uopts(1);
JacStep = uopts(2);

% Set options for ODE solver
optode = [];
optode = odeset(optode, 'RelTol', uopts(4));
optode = odeset(optode, 'AbsTol', uopts(5));
optode = odeset(optode, 'Events', problem{7});

% Define which ODE solver to use: 
% ode45  is for non-stiff problems and medium accuracy
% ode113 is for non-stiff problems and high accuracy
% ode15s is for stiff problems and medium accuracy
%
odesolver = @ode113;

% Integrate the system of ODEs over the entire lifespan
[t, y] = odesolver(difeq, lifespan, init, optode, Env, pgr, pars);

% Because we leave the ordering of all elements of the ODE system to the
% user, we do not known on beforehand which element corresponds to which
% variable. Hence, we can not compute the reproductive value, the user has
% to do that himself. 
% The age value is put in the first column 
age = t;
stable = y;

s = sprintf('\n\nRemember the survival function is scaled!\n\n');
disp(s);

%-------------------------------------------------------------------------
