# Supplementary material for: Demographic analysis of continuous-time life-history models
Source: Ecol Lett. 2008 Jan;11(1):1–15. doi: 10.1111/j.1461-0248.2007.01121.x (PMC2228373; doi:10.1111/j.1461-0248.2007.01121.x)
Supplement: Appendix S4 — Problem-specific MATLAB code for the Medfly example. [file ele0011-0001-SD4.m]

function handles = Medfly
% Problem definition file for the Medfly example.
%
% To compute the population growth rate:
%
% r = popgrowthrate(Medfly, 0, 0.4)
%
% or
%
% [r, L] = popgrowthrate(Medfly, 0, 0.4)
%
% To also get the final value computed for the function L (scalar or
% matrix)
%
% To compute all parameter sensitivities:
%
% sens = sensitivity(Medfly, 0, r)
%
% To compute the entire state-age relationship:
%
% [a, y] = agedist(Medfly, 0, r);
%
% Plot the stable age distribution from this:
%
% plot(a, y(:,1)/1.0E5)
%
% Plot the reproductive value as a function of age:
%
% plot(a, (1.0E5-y(:,2))/y(:,1))
%
% In these commands we have to account for the fact that S(0) is scaled
% with the factor 1.0E5 for numerical reasons!

% Do not change the following lines
%
handles{1} = @numoptions;
handles{2} = @parameters;
handles{3} = @birth_state;
handles{4} = @lifespan;
handles{5} = @lifehistory;
handles{6} = @lotka_equation;
handles{7} = @events;

%---------------------------------------------------------------
%
% Problem-dependent variables follow here
%
% Define the value for S(0). Analytically, S(0) = 1.0 and the integration
% continues until, for example, S(a) = 1.0E-09. However, this yields
% numerical problems as it is hard to numerically integrate variables that
% small. 
% Without loss of generality, however, we can define S(0) as a larger value
% Sscale (e.g. S(0) = Sscale = 1.0E5) and correct for this scaling when
% determining the end of life (S(a) = 1.0E-9*Sscale) as well as the value
% of Lotka's integral (see the function lotka_equation() below).
Sscale = 1.0E5;

%---------------------------------------------------------------
%
% Problem-dependent routines follow here
%
% The following routines define the life history model

    function opts = numoptions(Env)
        % Sets numerical options for root finding.
        % Leave unchanged when uncertain
        %
        % TolX is the tolerance determining whether the computed results
        % equals 0 or not
        %
        TolX = 1.0E-7;

        % JacStep is the absolute size of the perturbation in Lambda to
        % use for computing derivatives in the Newton iteration and the
        % sensivitiy analysis.  
        % ParStep is the relative size of the perturbation in the parameter
        % values, which is only used in the sensivitiy analysis.
        %
        % Default values: JacStep = 1.0E-4, ParStep = 1.0E-4
        JacStep = 1.0E-4;
        ParStep = 1.0E-4;

        % RelTol and AbsTol are the relative and absolute tolerances for
        % the integration of the ODE system
        %
        % Matlab default values: RelTol = 1.0E-3, AbsTol = 1.0E-6
        RelTol = 1.0E-6;
        AbsTol = 1.0E-9;

        % Debug controls the amount of reporting by the popgrowthrate
        % routine. Set to non-zero value for detailed information of each
        % iteration
        Debug = 0;
        
        opts = [TolX, JacStep, ParStep, RelTol, AbsTol, Debug];
    end

    function pars = parameters(Env)
        % Define the life history parameters, possibly dependent on
        % environment
        %
        % For the Medfly example these correspond to 
        %       beta_0 beta_1 Aj   mu_0    mu_1
        pars = [47.0   0.04   11.0 0.00095 0.0581];
    end

    function state = birth_state(Env, parameter)
        % Defines the state at birth, possibly dependent on environment and
        % parameters
        %
        % The state at least contains an element representing the stable
        % age distribution. Analytically, this starting value equals 1.0,
        % but to achieve a more accurate numerical integration we take a
        % large value Sscale, defined above.
        % The state also includes at least one element representing the
        % integral over the birth rate times the stable age distribution,
        % always with a starting value of 0.0
        %
        % All other values are problem-specific
        %
        % For the Medfly example these are no problem-specific variables
        state = [Sscale 0.0];
    end

    function range = lifespan(Env, parameter)
        % Defines the lifespan, possibly dependent on environment and
        % parameters
        %
        % We take a really long life span, because we let survival control
        % the stopping of the integration 
        range = [0 10000];
    end

    function dyda = lifehistory(a, y, Env, pgr, parameter)
        % Defines life history ODE for Medflies

        % Map the parameter(s)
        beta_0 = parameter(1);
        beta_1 = parameter(2);
        Aj = parameter(3);
        mu_0 = parameter(4);
        mu_1 = parameter(5);

        % First element is stable age distribution,
        % last element is value of Lotka's integral
        S = y(1);
        L = y(2);

        Deathrate = mu_0*exp(mu_1*a);
        Fecundity = (a >= Aj)*beta_0*exp(-beta_1*(a-Aj));

        dyda = [-(Deathrate+pgr)*S;
                Fecundity*S];
    end

    function [value,isterminal,direction] = events(a, y, Env, pgr, parameter)
        % Define events for the discontinuities in the life history
        %
        % Three vectors have to be specified with in each of these three
        % vectors an entry correpsonding to the event that has to be
        % monitored
        %
        % value, isterminal, and direction are vectors for which the ith
        % element corresponds to the ith event function:  
        %
        % value(i)          is the value of the ith event function.
        %
        % isterminal(i) = 1 if the integration is to terminate at a zero of
        %                   this event function, otherwise, 0.  
        %
        % direction(i) = 0  if all zeros are to be located (the default), 
        %                +1 if only zeros where event function is increasing, 
        %                -1 if only zeros where event function is decreasing.
        S = y(1);
        Aj = parameter(3);
      
        % We want to quit (isterminal=1) if stable age distribution drops
        % below 1.0E-9 times its initial value at age 0 
        % Also locates the transition where a crosses Aj, better for
        % numerical accuracy
        value      = [1.0E-9*Sscale/S - 1 a - Aj];
        isterminal = [1 0];
        direction  = [1 1];
    end

    function result = lotka_equation(a, y, Env, pgr, parameter)
        % The value of pgr that makes the equation det(L-I) equal to 0 is
        % the correct value of the population growth rate.
        % This routine should define L, representing Lotka's
        % integral or its generalization. L is either a scalar value in
        % case there is only 1 state at birth or a matrix in case of
        % multiple states at birth.
        %
        % The variable y contains the entire life history as computed by
        % integration of the ODEs defined above.
        %
        % For this example it is simply Lotka's integral, computed up to
        % the end of the life history. This is stored in the final (end)
        % row of the computed life history trajectory in column 2.
        result = y(end, 2);

        % Rescale the result to correct for the value of S at age 0.
        result = result/Sscale;
    end

end
