# Supplementary material for: Demographic analysis of continuous-time life-history models
Source: Ecol Lett. 2008 Jan;11(1):1–15. doi: 10.1111/j.1461-0248.2007.01121.x (PMC2228373; doi:10.1111/j.1461-0248.2007.01121.x)
Supplement: Appendix S5 — Problem-specific MATLAB code for the dynamic energy budget example with the population made up by a single type of individual (a single state at birth). [file ele0011-0001-SD5.m]

function handles = DEB
% Problem definition file for the DEB life history model studied by
% Klanjscek et al.(2006, Ecol. Mod. 196: 407-420). This file corresponds
% to the simplified model version in which energy reserve density is
% assumed at pseudo-steady state and hence equal to food density
%
% The figure in the paper was generated using the following lines of code,
% which calculate the population growth rate as well as the sensitivities
%
% pgr = 0.6;
% n = 1;
% for f = 1.0:-0.005:0.2
%     [pgr L] = popgrowthrate(DEB, f, pgr);
%     if (isnan(pgr))
%         break
%     end
%     results(n, 1) = f;
%     results(n, 2) = pgr;
%     results(n, 3) = det(L-eye(length(L)));
%     results(n, 4:12) = sensitivity(DEB, f, pgr);
%     n = n+1;
% end

% Do not change the following lines
%
handles{1} = @numoptions;
handles{2} = @parameters;
handles{3} = @birth_state;
handles{4} = @lifespan;
handles{5} = @lifehistory;
handles{6} = @lotka_equation;
handles{7} = @events;

%---------------------------------------------------------------
%
% Problem-dependent variables follow here
%
% Define the value for S(0). Analytically, S(0) = 1.0 and the integration
% continues until, for example, S(a) = 1.0E-09. However, this yields
% numerical problems as it is hard to numerically integrate variables that
% small. 
% Without loss of generality, however, we can define S(0) as a larger value
% Sscale (e.g. S(0) = Sscale = 1.0E5) and correct for this scaling when
% determining the end of life (S(a) = 1.0E-9*Sscale) as well as the value
% of Lotka's integral (see the function lotka_equation() below).
Sscale = 1.0E5;

%---------------------------------------------------------------
%
% Problem-dependent routines follow here
%
% The following routines define the life history model

    function opts = numoptions(Env)
        % Sets numerical options for root finding and integration.
        % Leave unchanged when uncertain
        %
        % TolX is the tolerance determining whether the computed results
        % equals 0 or not
        %
        TolX = 1.0E-7;

        % JacStep is the absolute size of the perturbation in Lambda to
        % use for computing derivatives in the Newton iteration and the
        % sensivitiy analysis.  
        % ParStep is the relative size of the perturbation in the parameter
        % values, which is only used in the sensivitiy analysis.
        %
        % Default values: JacStep = 1.0E-4, ParStep = 1.0E-4
        JacStep = 1.0E-4;
        ParStep = 1.0E-4;

        % RelTol and AbsTol are the relative and absolute tolerances for
        % the integration of the ODE system
        %
        % Matlab default values: RelTol = 1.0E-3, AbsTol = 1.0E-6
        RelTol = 1.0E-6;
        AbsTol = 1.0E-9;
        
        % Debug controls the amount of reporting by the popgrowthrate
        % routine. Set to non-zero value for detailed information of each
        % iteration
        Debug = 0;
        
        opts = [TolX, JacStep, ParStep, RelTol, AbsTol, Debug];
    end

    function pars = parameters(Env)
        % Define the life history parameters, possibly dependent on
        % environment
        %
        % DEB parameters:
        %
        % V in m^3 and time in year:
        %         kappa kappa_R nu    m     g     Vb     Vp      [Em] ha
        % pars = [0.8   0.001   0.075 0.583 1.286 1.0E-9 1.73E-6 0.7  0.15];
        pars =   [0.8   0.001   0.075 0.583 1.286 1.0E-9 1.73E-6 0.7  0.15];
    end

    function state = birth_state(Env, parameter)
        % Defines the state at birth, possibly dependent on environment and
        % parameters
        %
        % The state at least contains an element representing the stable
        % age distribution. Analytically, this starting value equals 1.0,
        % but to achieve a more accurate numerical integration we take a
        % large value Sscale, defined above.
        % The state also includes at least one element representing the
        % integral over the birth rate times the stable age distribution,
        % always with a starting value of 0.0
        %
        % All other values are problem-specific
        %
        % DEB variables:
        % 1: S(a), 2: L(a), 3: V(a), 4: Q(a), 5: h(a)
        kappa  = parameter(1);
        kappaR = parameter(2);
        nu     = parameter(3);
        m      = parameter(4);
        g      = parameter(5);
        Vb     = parameter(6);
        Vp     = parameter(7);
        Em     = parameter(8);
        ha     = parameter(9);
        
        f = Env;
        state = [Sscale 0.0 Vb 0 0];
    end

    function range = lifespan(Env, parameter)
        % Defines the lifespan, possibly dependent on environment and
        % parameters
        %
        % We take a really long life span, because we let survival control
        % the stopping of the integration 
        range = [0 1000];
    end

    function dyda = lifehistory(a, y, Env, pgr, parameter)
        % Defines life history ODE for the DEB model

        % Map the parameter(s)
        kappa  = parameter(1);
        kappaR = parameter(2);
        nu     = parameter(3);
        m      = parameter(4);
        g      = parameter(5);
        Vb     = parameter(6);
        Vp     = parameter(7);
        Em     = parameter(8);
        ha     = parameter(9);
        
        f = Env;

        % First element is stable age distribution,
        % second element is value of Lotka's integral
        S = y(1);
        L = y(2);
        V = y(3);
        Q = y(4);
        h = y(5);

        V13  = V^(1/3);
        V23  = V13*V13;
        
        % Assume growth always occurs
        growth = max((f*nu*V23 - m*g*V)/(f+g),0);
        Er = (1-kappa)*Em*f*g*(nu*V23 + m*V)/(f+g);
        
        if (V > Vp)
            Reproduction = max(Er-(1-kappa)*Em*m*g*Vp,0);
        else
            Reproduction = 0.0;
        end

        % The expected, cumulative energy investment in reproduction is
        % calculated here by means of integration. Conversion to number of
        % offspring produced is done below in the routine lotka_equation()
        dyda = [-(h+pgr)*S;
                Reproduction*S;
                growth;
                g*Em*(growth+m*V);
                ha*Q/V];
    end

    function [value,isterminal,direction] = events(a, y, Env, pgr, parameter)
        % Define events for the discontinuities in the life history
        %
        % Three vectors have to be specified with in each of these three
        % vectors an entry correpsonding to the event that has to be
        % monitored
        %
        % value, isterminal, and direction are vectors for which the ith
        % element corresponds to the ith event function:  
        %
        % value(i)          is the value of the ith event function.
        %
        % isterminal(i) = 1 if the integration is to terminate at a zero of
        %                   this event function, otherwise, 0.  
        %
        % direction(i) = 0  if all zeros are to be located (the default), 
        %                +1 if only zeros where event function is increasing, 
        %                -1 if only zeros where event function is decreasing.
        S = y(1);
        V = y(3);
        Vp = parameter(7);
      
        % We want to quit (isterminal=1) if stable age distribution drops
        % below 1.0E-9 times its initial value at age 0 
        % Also locates the transition where V crosses Vp, better for
        % numerical accuracy
        value      = [1.0E-9*Sscale/S - 1.0 V - Vp];
        isterminal = [1 0];
        direction  = [1 0];
    end

    function result = lotka_equation(a, y, Env, pgr, parameter)
        % The value of pgr that makes the equation det(L-I) equal to 0 is
        % the correct value of the population growth rate.
        % This routine should define L, representing Lotka's
        % integral or its generalization. L is either a scalar value in
        % case there is only 1 state at birth or a matrix in case of
        % multiple states at birth.
        %
        % The variable y contains the entire life history as computed by
        % integration of the ODEs defined above.
        %
        % For this example it is simply Lotka's integral, computed up to
        % the end of the life history. This is stored in the final (end)
        % row of the computed life history trajectory in column 2.

        % Map the parameter(s)
        kappa  = parameter(1);
        kappaR = parameter(2);
        nu     = parameter(3);
        m      = parameter(4);
        g      = parameter(5);
        Vb     = parameter(6);
        Vp     = parameter(7);
        Em     = parameter(8);
        ha     = parameter(9);
        
        f = Env;

        % Take the values at the end of life
        % Second element is value of Lotka's integral
        L = y(end, 2);
        
        result = L*kappaR/(Em*(kappa*g + f)*Vb);

        % Rescale the result to correct for the value of S at age 0.
        result = result/Sscale;
    end

end
