# Supplementary material for: Demographic analysis of continuous-time life-history models
Source: Ecol Lett. 2008 Jan;11(1):1–15. doi: 10.1111/j.1461-0248.2007.01121.x (PMC2228373; doi:10.1111/j.1461-0248.2007.01121.x)
Supplement: Appendix S7 — Problem-specific MATLAB code for the Medfly example with a periodically fluctuating juvenile mortality. [file ele0011-0001-SD7.m]

function handles = Medfly_periodic
% Problem definition file for the periodic Medfly example.
%
% The figure in the paper was generated using the following lines of code,
% which calculate the population growth rate as function of the period of
% the pulsed juvenile mortality
%
% clear pgr n f L results;
% pgr = 0.0;
% n = 1;
% handle = Medfly_periodic;
% for f = 11.4:0.2:40
%     [pgr L] = popgrowthrate(handle, f, pgr);
%     if (isnan(pgr))
%         break
%     end
%     results(n, 1) = f;
%     results(n, 2) = pgr;
%     results(n, 3) = det(L-eye(length(L)));
%     n = n+1;
% end

% Do not change the following lines
%
handles{1} = @numoptions;
handles{2} = @parameters;
handles{3} = @birth_state;
handles{4} = @lifespan;
handles{5} = @lifehistory;
handles{6} = @lotka_equation;
handles{7} = @events;

%---------------------------------------------------------------
%
% Problem-dependent variables follow here
%
% Define the value for S(0). Analytically, S(0) = 1.0 and the integration
% continues until, for example, S(a) = 1.0E-09. However, this yields
% numerical problems as it is hard to numerically integrate variables that
% small. 
% Without loss of generality, however, we can define S(0) as a larger value
% Sscale (e.g. S(0) = Sscale = 1.0E5) and correct for this scaling when
% determining the end of life (S(a) = 1.0E-9*Sscale) as well as the value
% of Lotka's integral (see the function lotka_equation() below).
Sscale = 1.0E5;

% The following variables are used to represent the discretization of the
% periodic environment. They are defined here to be globally accessible in
% all routines defined below. Do not change.
phasedif   = 1.0;
points     = 1;
phases     = 1;

%---------------------------------------------------------------
%
% Problem-dependent routines follow here
%
% The following routines define the life history model

    function opts = numoptions(Env)
        % Sets numerical options for root finding and integration.
        % Leave unchanged when uncertain
        %
        % TolX is the tolerance determining whether the computed results
        % equals 0 or not
        %
        TolX = 1.0E-6;

        % JacStep is the absolute size of the perturbation in Lambda to
        % use for computing derivatives in the Newton iteration and the
        % sensivitiy analysis.  
        % ParStep is the relative size of the perturbation in the parameter
        % values, which is only used in the sensivitiy analysis.
        %
        % Default values: JacStep = 1.0E-4, ParStep = 1.0E-4
        JacStep = 1.0E-4;
        ParStep = 1.0E-4;

        % RelTol and AbsTol are the relative and absolute tolerances for
        % the integration of the ODE system
        %
        % Matlab default values: RelTol = 1.0E-3, AbsTol = 1.0E-6
        RelTol = 1.0E-6;
        AbsTol = 1.0E-7;
        
        % Debug controls the amount of reporting by the popgrowthrate
        % routine. Set to non-zero value for detailed information of each
        % iteration
        Debug = 1;
        
        opts = [TolX, JacStep, ParStep, RelTol, AbsTol, Debug];

        % The following statements set some global variables that determine
        % the discretization of the periodic environment
        %
        % Define the variable phasedif as the discretization interval used
        % to subdivide this period. Change if a finer discretization is
        % required
        phasedif = 0.2;

        % The environment variable represents the period between mortality
        % pulses.
        period = Env;

        % Calculate how many subdivision would fit in the period, adjust
        % the interval to get an equally spaced subdivision. This is needed
        % in case the periodicity Env is not a multiple of the
        % discretization interval
        %
        points   = int16(floor((max([period 1.0]) + 1.0E-3)/phasedif));
        phasedif = period/double(points);

        % Now define the column vector which holds the phase information
        % for all the different birth points
        clear phases;
        phases = double([1:points]-1);
        phases = transpose(phases*phasedif);
    end

    function pars = parameters(Env)
        % Define the life history parameters, possibly dependent on
        % environment
        %
        % For the Medfly example these correspond to 
        %        beta_0 beta_1 Aj   mu_0    mu_1   
        lpars = [47.0   0.04   11.0 0.00095 0.0581];
        %
        % The following parameters describe the periodic environment and
        % its discretization
        %        Max. mortality Decay rate 
        epars = [20.0           2.0        ];
        
        pars =  [lpars epars];
    end

    function state = birth_state(Env, parameter)
        % Defines the state at birth, possibly dependent on environment and
        % parameters
        %
        % The state at least contains an element representing the stable
        % age distribution. Analytically, this starting value equals 1.0,
        % but to achieve a more accurate numerical integration we take a
        % large value Sscale, defined above.
        % The state also includes at least one element representing the
        % integral over the birth rate times the stable age distribution,
        % always with a starting value of 0.0
        %
        % All other values are problem-specific
        %
        % For the periodic Medfly example we have to create an array of 
        % 2*N initial values. The first N values represent the survival 
        % with initial value 1.0. We scale this initial value, however, by
        % a factor Sscale for numerical stability (see above).
        % The second N values represent the cumulative reproduction with
        % initial value 0.0. (see Medfly.m for comparison).
        state = [Sscale*ones(1, points) zeros(1, points)];
    end

    function range = lifespan(Env, parameter)
        % Defines the lifespan, possibly dependent on environment and
        % parameters
        %
        % We take a really long life span, because we let survival control
        % the stopping of the integration 
        maxtime = 1000.0;

        % We have to specify here an array of regularly spaced time points,
        % phasedif time units apart, because the integration has to be
        % carried out in a stepwise manner from (l-1)*phasedif to
        % l*phasedif
        maxintervals = ceil(maxtime/phasedif + 1);
        range = ([1:maxintervals]-1)*phasedif;
    end

    function dyda = lifehistory(a, y, Env, pgr, parameter)
        % Defines life history ODE for Medflies

        % Map the parameter(s)
        beta_0 = parameter(1);
        beta_1 = parameter(2);
        Aj = parameter(3);
        mu_0 = parameter(4);
        mu_1 = parameter(5);
        
        % The parameters describing the periodic mortality pulses
        period   = Env;
        maxmort  = parameter(6);
        decay    = parameter(7);
        
        Deathrate = mu_0*exp(mu_1*a);
        if (a < Aj)
            time = mod((a + phases), period);
            time = -decay*time;
            mort = Deathrate + maxmort*exp(time);
            Fecundity = 0.0;
        else
            mort = Deathrate;
            Fecundity = beta_0*exp(-beta_1*(a-Aj));
        end

        dyda = [-(mort+pgr).*y(1:points); Fecundity.*y(1:points)];
    end

    function [value,isterminal,direction] = events(a, y, Env, pgr, parameter)
        % Define events for the discontinuities in the life history
        %
        % Three vectors have to be specified with in each of these three
        % vectors an entry correpsonding to the event that has to be
        % monitored
        %
        % value, isterminal, and direction are vectors for which the ith
        % element corresponds to the ith event function:  
        %
        % value(i)          is the value of the ith event function.
        %
        % isterminal(i) = 1 if the integration is to terminate at a zero of
        %                   this event function, otherwise, 0.  
        %
        % direction(i) = 0  if all zeros are to be located (the default), 
        %                +1 if only zeros where event function is increasing, 
        %                -1 if only zeros where event function is decreasing.
        Aj   = parameter(3);
        mu_0 = parameter(4);
        mu_1 = parameter(5);

        % We want to quit (isterminal=1) if all survival values have
        % dropped below 1.0E-9 times its initial value at age 0 
        % Also locates the transition where a crosses Aj, better for
        % numerical accuracy
        tres = min((1.0E-9*Sscale)./y(1:points) - 1);
        
        value      = [tres a - Aj];
        isterminal = [1 0];
        direction  = [1 1];
    end

    function result = lotka_equation(a, y, Env, pgr, parameter)
        % The value of pgr that makes the equation det(L-I) equal to 0 is
        % the correct value of the population growth rate.
        % This routine should define L, representing Lotka's
        % integral or its generalization. L is either a scalar value in
        % case there is only 1 state at birth or a matrix in case of
        % multiple states at birth.
        %
        % The variable y contains the entire life history as computed by
        % integration of the ODEs defined above.
        %
        % Take the last N columns which represent the cumulative value of
        % Lotka's integral at the regularly spaced age values 0, phasedif,
        % 2*phasedif, 3*phasedif,....
        Ljdif  = y(:, points+1:end);
        
        % Calculate the increase in the cumulative value of Lotka's
        % integral over the last interval phasedif
        Ljdif(2:end,:) = Ljdif(2:end, :) - Ljdif(1:end-1, :);

        % Wrap all columns around such that all first row entries represent
        % offspring contributions to the birth pulse at the first
        % discetization point of the environmental cycle. 
        
        % Column n represents individuals that are themselves born at phase
        % n*phasedif (where phases are numbered from 1..N). The element in
        % row 1 and column n hence has to be shifted to row n and column n
        % Column 1 we do not have to shift at all
        steps  = int16(size(Ljdif));
        allind = [1:steps(1)];
        for n=2:points
            Ljdif(1 + mod(allind + n - 2, steps(1)), n) = Ljdif(1:end, n);
        end

        %
        result = zeros(points);
        for n=1:steps(1)
            result(1 + mod(n-1, points), :) = result(1 + mod(n-1, points), :) + Ljdif(n, :);
        end

        % Rescale the result to correct for the value of S at age 0.
        result = result/Sscale;
    end

end
