# Supplementary material for: Demographic analysis of continuous-time life-history models
Source: Ecol Lett. 2008 Jan;11(1):1–15. doi: 10.1111/j.1461-0248.2007.01121.x (PMC2228373; doi:10.1111/j.1461-0248.2007.01121.x)
Supplement: Appendix S8 — Problem-specific MATLAB code for the dynamic energy budget example with the population consisting of two different types of individuals (two states at birth). The code in Appendix S1–S3 is designed to be problem independent. For specific problems and parameter combinations the code might nonetheless fail to yield results and should therefore be considered a starting point for further development. [file ele0011-0001-SD8.m]

function handles = DEB_2states
% Problem definition file for the DEB life history model studied by
% Klanjscek et al.(2006, Ecol. Mod. 196: 407-420). This file corresponds
% to the simplified model version in which energy reserve density is
% assumed at pseudo-steady state and hence equal to food density
%
% A figure. analogous to Figure 1 in the paper, can be generated using the
% following lines of code, which calculate the population growth rate as
% well as the sensitivities
%
% pgr = 0.6;
% n = 1;
% for f = 1.0:-0.005:0.2
%     [pgr L] = popgrowthrate(DEB_2states, f, pgr);
%     if (isnan(pgr))
%         break
%     end
%     results(n, 1) = f;
%     results(n, 2) = pgr;
%     results(n, 3) = det(L-eye(length(L)));
%     results(n, 4:12) = sensitivity(DEB_2states, f, pgr);
%     % Add the stable faction of small to large newborns
%     results(n, 13) = L(1,2)/(1-L(1,1)+L(1,2));
%     n = n+1;
% end

% Do not change the following lines
%
handles{1} = @numoptions;
handles{2} = @parameters;
handles{3} = @birth_state;
handles{4} = @lifespan;
handles{5} = @lifehistory;
handles{6} = @lotka_equation;
handles{7} = @events;

%---------------------------------------------------------------
%
% Problem-dependent variables follow here
%
% Define the value for S(0). Analytically, S(0) = 1.0 and the integration
% continues until, for example, S(a) = 1.0E-09. However, this yields
% numerical problems as it is hard to numerically integrate variables that
% small. 
% Without loss of generality, however, we can define S(0) as a larger value
% Sscale (e.g. S(0) = Sscale = 1.0E5) and correct for this scaling when
% determining the end of life (S(a) = 1.0E-9*Sscale) as well as the value
% of Lotka's integral (see the function lotka_equation() below).
Sscale = 1.0E5;

%---------------------------------------------------------------
%
% Problem-dependent routines follow here
%
% The following routines define the life history model

    function opts = numoptions(Env)
        % Sets numerical options for root finding and integration.
        % Leave unchanged when uncertain
        %
        % TolX is the tolerance determining whether the computed results
        % equals 0 or not
        %
        TolX = 1.0E-7;

        % JacStep is the absolute size of the perturbation in Lambda to
        % use for computing derivatives in the Newton iteration and the
        % sensivitiy analysis.  
        % ParStep is the relative size of the perturbation in the parameter
        % values, which is only used in the sensivitiy analysis.
        %
        % Default values: JacStep = 1.0E-4, ParStep = 1.0E-4
        JacStep = 1.0E-4;
        ParStep = 1.0E-4;

        % RelTol and AbsTol are the relative and absolute tolerances for
        % the integration of the ODE system
        %
        % Matlab default values: RelTol = 1.0E-3, AbsTol = 1.0E-6
        RelTol = 1.0E-6;
        AbsTol = 1.0E-9;
        
        % Debug controls the amount of reporting by the popgrowthrate
        % routine. Set to non-zero value for detailed information of each
        % iteration
        Debug = 0;
        
        opts = [TolX, JacStep, ParStep, RelTol, AbsTol, Debug];
    end

    function pars = parameters(Env)
        % Define the life history parameters, possibly dependent on
        % environment
        %
        % DEB parameters:
        %
        % V in m^3 and time in year:
        %         kappa kappa_R nu    m     g     Vb     Vp      [Em] ha
        % pars = [0.8   0.001   0.075 0.583 1.286 1.0E-9 1.73E-6 0.7  0.15];
        pars =   [0.8   0.001   0.075 0.583 1.286 1.0E-9 1.73E-6 0.7  0.15];
    end

    function state = birth_state(Env, parameter)
        % Defines the state at birth, possibly dependent on environment and
        % parameters
        %
        % The state at least contains an element representing the stable
        % age distribution. Analytically, this starting value equals 1.0,
        % but to achieve a more accurate numerical integration we take a
        % large value Sscale, defined above.
        % The state also includes at least one element representing the
        % integral over the birth rate times the stable age distribution,
        % always with a starting value of 0.0
        %
        % All other values are problem-specific
        %
        % DEB variables:
        % 1: S(a), 2: L(a), 3: V(a), 4: Q(a), 5: h(a)
        %
        % Second type of individual:
        % 6: S(a), 7: L(a), 8: V(a), 9: Q(a), 10: h(a)
        kappa  = parameter(1);
        kappaR = parameter(2);
        nu     = parameter(3);
        m      = parameter(4);
        g      = parameter(5);
        Vb     = parameter(6);
        Vp     = parameter(7);
        Em     = parameter(8);
        ha     = parameter(9);
        
        f = Env;
        state = [Sscale 0.0 0.7*Vb 0 0 Sscale 0.0 1.3*Vb 0 0];
    end

    function range = lifespan(Env, parameter)
        % Defines the lifespan, possibly dependent on environment and
        % parameters
        %
        % We take a really long life span, because we let survival control
        % the stopping of the integration 
        range = [0 1000];
    end

    function dyda = lifehistory(a, y, Env, pgr, parameter)
        % Defines life history ODE for the DEB model

        % Map the parameter(s)
        kappa  = parameter(1);
        kappaR = parameter(2);
        nu     = parameter(3);
        m      = parameter(4);
        g      = parameter(5);
        Vb     = parameter(6);
        Vp     = parameter(7);
        Em     = parameter(8);
        ha     = parameter(9);
        
        f = Env;

        % First element is stable age distribution,
        % second element is value of Lotka's integral
        S1 = y(1);
        L1 = y(2);
        V1 = y(3);
        Q1 = y(4);
        h1 = y(5);

        V113  = V1^(1/3);
        V123  = V113*V113;
        
        % Assume growth always occurs
        growth1 = max((f*nu*V123 - m*g*V1)/(f+g),0);
        Er1 = (1-kappa)*Em*f*g*(nu*V123 + m*V1)/(f+g);
        
        if (V1 > Vp)
            Reproduction1 = max(Er1-(1-kappa)*Em*m*g*Vp,0);
        else
            Reproduction1 = 0.0;
        end

        % First element is stable age distribution,
        % second element is value of Lotka's integral
        S2 = y(6);
        L2 = y(7);
        V2 = y(8);
        Q2 = y(9);
        h2 = y(10);

        V213  = V2^(1/3);
        V223  = V213*V213;
        
        % Assume growth always occurs
        growth2 = max((f*nu*V223 - m*g*V2)/(f+g),0);
        Er2 = (1-kappa)*Em*f*g*(nu*V223 + m*V2)/(f+g);
        
        if (V2 > Vp)
            Reproduction2 = max(Er2-(1-kappa)*Em*m*g*Vp,0);
        else
            Reproduction2 = 0.0;
        end

        % The expected, cumulative energy investment in reproduction is
        % calculated here by means of integration. Conversion to number of
        % offspring produced is done below in the routine lotka_equation()
        dyda = [-(h1+pgr)*S1;
                Reproduction1*S1;
                growth1;
                g*Em*(growth1+m*V1);
                ha*Q1/V1;
                -(h2+pgr)*S2;
                Reproduction2*S2;
                growth2;
                g*Em*(growth2+m*V2);
                ha*Q2/V2];
    end

    function [value,isterminal,direction] = events(a, y, Env, pgr, parameter)
        % Define events for the discontinuities in the life history
        %
        % Three vectors have to be specified with in each of these three
        % vectors an entry correpsonding to the event that has to be
        % monitored
        %
        % value, isterminal, and direction are vectors for which the ith
        % element corresponds to the ith event function:  
        %
        % value(i)          is the value of the ith event function.
        %
        % isterminal(i) = 1 if the integration is to terminate at a zero of
        %                   this event function, otherwise, 0.  
        %
        % direction(i) = 0  if all zeros are to be located (the default), 
        %                +1 if only zeros where event function is increasing, 
        %                -1 if only zeros where event function is decreasing.
        S  = max(y(1), y(6));
        V1 = y(3);
        V2 = y(8);
        Vp = parameter(7);
      
        % We want to quit (isterminal=1) if stable age distribution drops
        % below 1.0E-9 times its initial value at age 0 
        % Also locates the transition where V crosses Vp, better for
        % numerical accuracy
        value      = [1.0E-9*Sscale/S - 1, V1 - Vp, V2 - Vp];
        isterminal = [1, 0, 0];
        direction  = [0, 0, 0];
    end

    function result = lotka_equation(a, y, Env, pgr, parameter)
        % The value of pgr that makes the equation det(L-I) equal to 0 is
        % the correct value of the population growth rate.
        % This routine should define L, representing Lotka's
        % integral or its generalization. L is either a scalar value in
        % case there is only 1 state at birth or a matrix in case of
        % multiple states at birth.
        %
        % The variable y contains the entire life history as computed by
        % integration of the ODEs defined above.
        %
        % For this example it is a 2x2 matrix specifying how many offspring
        % with a small and large size at birth, respectively, were produced
        % by a mother during her entire life that herself had a small or
        % large size at birth.
        % These values are stored in the final (end) row of the computed
        % life history trajectory

        % Map the parameter(s)
        kappa  = parameter(1);
        kappaR = parameter(2);
        nu     = parameter(3);
        m      = parameter(4);
        g      = parameter(5);
        Vb     = parameter(6);
        Vp     = parameter(7);
        Em     = parameter(8);
        ha     = parameter(9);
        
        f = Env;

        % Take the values at the end of life
        % First element is stable age distribution,
        % second element is value of Lotka's integral
        L1 = y(end, 2);
        L2 = y(end, 7);
        
        % Create the 2x2 matrix
        results = [0 0; 0 0];
        
        result(1, 1) = (2/3)*L1*kappaR/(Em*(kappa*g + f)*0.7*Vb);
        result(1, 2) = (1/3)*L1*kappaR/(Em*(kappa*g + f)*1.3*Vb);
        result(2, 1) = (1/3)*L2*kappaR/(Em*(kappa*g + f)*0.7*Vb);
        result(2, 2) = (2/3)*L2*kappaR/(Em*(kappa*g + f)*1.3*Vb);

        % Rescale the result to correct for the value of S at age 0.
        result = result/Sscale;
    end

end
